# Supplementary material for: The presence of knockdown resistance mutations reduces male mating competitiveness in the major arbovirus vector, Aedes aegypti
Source: PLoS Negl Trop Dis. 2021 Feb 5;15(2):e0009121. doi: 10.1371/journal.pntd.0009121 (PMC7891746; doi:10.1371/journal.pntd.0009121)
Supplement: S1 Data — (XLSX) [file pntd.0009121.s003.xlsx]

## Sheet: Fig 2 - Mating Competition
Competition Trial S-Cairns vs. R-TL Males
	Marked S-Cairns			Marked R-TL			Marked S-Cairns			Marked R-TL
	R-TL Females			R-TL Females			S-Cairns Females			S-Cairns Females
S-Cairns	11	12	11	11	9	14	12	12	10	13	13	13
R-TL	9	8	9	9	11	6	8	8	10	7	7	6
Total Females used for analysis	20	20	20	20	20	20	20	20	20	20	20	19
												* One female showed no evidence of sperm - removed from count
Competition Trial S-Cairns vs. R-BC Males
	Marked S-Cairns			Marked R-BC			Marked S-Cairns			Marked R-BC
	R-BC Females			R-BC Females			S-Cairns Females			S-Cairns Females
S-Cairns	17	11	13	14	13	14	12	14	11	14	13	14
R-BC	3	9	6	6	7	6	7	6	9	6	7	6
Total Females used for analysis	20	20	19	20	20	20	19	20	20	20	20	20
			* One female showed no evidence of sperm - removed from count				* One female showed no evidence of sperm - removed from count
Competition Trial R-TL Males vs. R-BC
	Marked R-BC			Marked R-TL			Marked R-BC			Marked R-TL
	R-BC Females			R-BC Females			R-TL Females			R-TL Females
R-BC	9	9	11	13	9	11	9	7	11	10	9	8
R-TL	11	11	9	7	11	9	11	13	9	10	11	12
Total Females used for analysis	20	20	20	20	20	20	20	20	20	20	20	20

## Sheet: Fig 3 - Male and Female WBF
Male WBF Recordings				Female WBF Recordings
S-Cairns	R-TL	R-BC		S-Cairns	R-TL	R-BC
720	803	739		590	518	464
715	757	801		445	480	485
700	717	747		498	494	525
810	785	751		468	491	463
735	822	816		461	492	525
756	779	755		505	482	500
771	797	784		519	471	524
776	783	717		519	492	506
750	763	771		518	522	486
745	770	752		525	564	513
811	776	768		569	516	485
845	712	720		537	504	495
745	795	676		490	477	511
860	890	772		504	480	527
755	776	780		510	499	491
752	878	709		490	517	491
796	800	683		449	486	482
780	823	705		501	531	477
772	883	808		534	538	494
800	877	757		541	505	481
786	847	788		509	538	495
757	757	776		511	515	513
819	796	761		497	547	462
849	843	810		545	513	468
786	789	733		518	532	512
807	842	769		439	514	460
802	843	697		470	515	511
737	821	813		536	499	486
802	820	774		508	566	481
707	801	702		539	559	488
864	811	771		571	559	564
845	897	829		550	530	520

## Sheet: Fig 4 - Time to locate host
Time to locate the host in seconds
S-Cairns	R-TL	R-BC
30	30	30
30	30	30
30	30	30
60	90	30
90	90	90
90	90	120
90	90	120
120	120	120
120	150	150
120	300	270
30	30	30
60	60	30
60	60	30
90	60	30
90	90	30
120	120	30
150	120	60
240	150	120
270	180	150
450	360	210
30	30	210
60	30	30
60	60	30
60	60	60
60	90	120
90	210	120
120	240	180
120	420	240
240	420	300
120	510	330
